# Supplementary material for: Ultra-Fine Control of Silica Shell Thickness on Silver Nanoparticle-Assembled Structures
Source: Int J Mol Sci. 2021 Nov 5;22(21):11983. doi: 10.3390/ijms222111983 (PMC8584519; doi:10.3390/ijms222111983)
Supplement: Supplementary file 1 [file ijms-22-11983-s001.zip]

Archive with 1 entries (1 files):
- ijms-1432178-supplementary.pdf
